# Supplementary material for: Melanoma Brain Metastases Patient-Derived Organoids: An In Vitro Platform for Drug Screening
Source: Pharmaceutics. 2024 Aug 5;16(8):1042. doi: 10.3390/pharmaceutics16081042 (PMC11360789; doi:10.3390/pharmaceutics16081042)
Supplement: Supplementary file 1 [file pharmaceutics-16-01042-s001.zip]

Archive with 1 entries (1 files):
- pharmaceutics-3115502-supplementary.pdf
